# Supplementary material for: Impact of Aging and Knee Osteoarthritis on Lower Limb Alignment and CPAK Classification: Gender Differences in a Japanese Cohort
Source: J Clin Med. 2024 Oct 19;13(20):6250. doi: 10.3390/jcm13206250 (PMC11508215; doi:10.3390/jcm13206250)
Supplement: Supplementary file 1 [file jcm-13-06250-s001.zip]

Archive with 1 entries (1 files):
- jcm-3237949-supplementary.pdf
